# Supplementary material for: Molecular epidemiology of hereditary ataxia in Finland
Source: BMC Neurol. 2021 Oct 2;21:382. doi: 10.1186/s12883-021-02409-z (PMC8487109; doi:10.1186/s12883-021-02409-z)
Supplement: Supplementary file 2 — Additional file 2: Additional info. Lab protocols. [file 12883_2021_2409_MOESM2_ESM.xlsx]

## Sheet: Sheet1
PCR primers and conditions
Primers for RFC1 haplotyping		5´ → 3´	Final concentration	PCR additives	DNA Polymerase	Denaturation 1	Denaturation 2	Annealing	Extension	Cycles	Final extension	Reference
RFC1_HT1_F	rs2066790	ACCACCACGCCATCACAACCC	0.5 µM	3 % DMSO	Phire Hot Start II	98 °C, 45 s	98 °C, 5 s	66 °C, 5 s	72 °C, 7 s	30	72 °C, 60 s
RFC1_HT1_R		TCGGGCGATCAGGTTTACTTGGG	0.5 µM
RFC1_HT2_F	rs11096992	ACACACACTATGGGGCAGGCT	0.5 µM	3 % DMSO	Phire Hot Start II	98 °C, 45 s	98 °C, 5 s	66 °C, 5 s	72 °C, 7 s	30	72 °C, 60 s
RFC1_HT2_R		AGGCGGCCTCTAAATCAAAAGAGA	0.5 µM
RFC1_HT3_F	rs17584703	AGGGGCCTTAGAGGCCAAGTTC	0.5 µM	3 % DMSO	Phire Hot Start II	98 °C, 45 s	98 °C, 5 s	66 °C, 5 s	72 °C, 7 s	30	72 °C, 60 s
RFC1_HT3_R		AGACAGCTCTTGCCCTGGGAGC	0.5 µM
RFC1_HT4_F	rs6844176	GCCTAACATGCCAGGCACCAGA	0.5 µM	3 % DMSO	Phire Hot Start II	98 °C, 45 s	98 °C, 5 s	67 °C, 5 s	72 °C, 6 s	30	72 °C, 60 s
RFC1_HT4_R		CTGGGAAACGTTGCAGGCCTTTG	0.5 µM
Primers for RFC1 flanking PCR
RFC1_XLF		TCAAGTGATACTCCAGCTACACCGTTGC	0.5 µM	3 % DMSO	Phire Hot Start II	98 °C, 45 s	98 °C, 5 s	67 °C, 5 s	72 °C, 5 s/70 s	33	72 °C, 60 s/75 s
RFC1_XLR		GTGGGAGACAGGCCAATCACTTCAG	0.5 µM
RFC1_XLF		TCAAGTGATACTCCAGCTACACCGTTGC	0.5 µM	3 % DMSO	Phusion High-fidelity	98 °C, 3 min	98 °C, 10 s	65 °C, 15 s decrease 0.5 °C/cycle	72 °C, 3 min	18	↓	Cortese A, et al. Nat Genet 2019; 51:649-658.
RFC1_XLR		GTGGGAGACAGGCCAATCACTTCAG	0.5 µM
							→	57 °C, 15 s	72 °C, 3 min	18	72 °C, 5 min
Primers for multiplex PCR for FBN1
RFC1_F		TCAAGTGATACTCCAGCTACACCGTTGC	0.5 µM		Takara Ex Taq	95 °C, 4 min	95 °C, 30 s	59 °C, 30 s	72 °C, 60 s	35	72 °C, 5 min
RFC1_R		GTGGGAGACAGGCCAATCACTTCAG	0.5 µM
FBN1_F		GGCCATCTCTTCCTCTTCTTCTT	0.25 µM		Takara Ex Taq
FBN1_R		TGATTTCCGCCAGGTAAGGT	0.25 µM
Primers for RFC1 repeat-primed PCR			Final concentration	PCR additives	DNA Polymerase	Denaturation 1	Denaturation 2	Extension	Cycles	Final extension
RFC1_Fw_FAM		TCAAGTGATACTCCAGCTACACCGT	0.5 µM	3 % DMSO	Phusion Flash II DNA	98 °C, 3 min	98 °C, 10 s	72 °C, 60 s	35	72 °C, 5 min
RFC1_anchor (=M13linker)		CAGGAAACAGCTATGACC	0.5 µM
RFC1_Rv1_AAAAG11		CAGGAAACAGCTATGACCAACAGAGCAAGACTCTGTTTCAAAAAAGAAAAGAAAAGAAAAGAAAA	0.05 µM
RFC1_Rv2_AAAAG11		CAGGAAACAGCTATGACCAACAGAGCAAGACTCTGTTTCAAAAAGAAAAGAAAAGAAAAGAAAA	0.05 µM
RFC1_Rv3_AAAAG11		CAGGAAACAGCTATGACCAACAGAGCAAGACTCTGTTTCAAAAGAAAAGAAAAGAAAAGAAAA	0.05 µM
RFC1_Rv1_AAAGG_exp		CAGGAAACAGCTATGACCAACAGAGCAAGACTCTGTTTCAAAAAAGGAAAGGAAAGGAAAGGAAA	0.05 µM
RFC1_Rv2_AAAGG_exp		CAGGAAACAGCTATGACCAACAGAGCAAGACTCTGTTTCAAAAAGGAAAGGAAAGGAAAGGAAA	0.05 µM
RFC1_Rv3_AAAGG_exp		CAGGAAACAGCTATGACCAACAGAGCAAGACTCTGTTTCAAAAGGAAAGGAAAGGAAAGGAAA	0.05 µM
RFC1_Rv1_AAGGG_exp		CAGGAAACAGCTATGACCAACAGAGCAAGACTCTGTTTCAAAAAAGGGAAGGGAAGGGAAGGGAA	0.05 µM
RFC1_Rv2_AAGGG_exp		CAGGAAACAGCTATGACCAACAGAGCAAGACTCTGTTTCAAAAAGGGAAGGGAAGGGAAGGGAA	0.05 µM
RFC1_Rv3_AAGGG_exp		CAGGAAACAGCTATGACCAACAGAGCAAGACTCTGTTTCAAAAGGGAAGGGAAGGGAAGGGAA	0.05 µM
Primers for fluorescent PCR for SCAs and FRDA			Final concentration	PCR additives	DNA Polymerase	Denaturation 1	Denaturation 2	Annealing	Extension	Cycles	Final extension
ATXN1_SCA1_F		CAACATGGGCAGTCTGAGC	0.4 µM		LongRange PCR Enzyme Mix	93 °C, 3 min	93 °C, 15 s	60 °C, 30 s	68 °C, 2 min	35	68 °C, 5 min	Sobczak K, et al. Hum Mutat 2004; 24:236-247.
ATXN1_SCA1_R		GAACTGGAAATGTGGACGTA	0.4 µM
ATXN2_SCA2_F		GGGCCCCTCACCATGTCG	0.4 µM		LongRange PCR Enzyme Mix	93 °C, 3 min	93 °C, 15 s	65 °C, 30 s	68 °C, 2 min	35	68 °C, 5 min	Pulst S, et al. Nat Genet 1996; 14:269-276.
ATXN2_SCA2_F		CGGGCTTGCGGACATTGG	0.4 µM
ATXN3_SCA3_F		TTTTTAAATATACTTCACTTTTGAATG	0.5 µM		Phusion High-fidelity	98 °C, 30 s	98 °C, 5 s	57 °C, 10 s	72 °C, 15 s	35	72 °C, 10 min	Juvonen V, et al. Acta Neurol Scand 2005; 111:154-162.
ATXN3_SCA3_R		TGTGAACTCTGTCCTGATAGGT	0.5 µM
CACNA1A_SCA6_F		CACGTGTCCTATTCCCCTGTGATCC	0.5 µM	3 % DMSO	Phusion High-fidelity	98 °C, 30 s	98 °C, 5 s	68 °C, 10 s	72 °C, 15 s	35	72 °C, 10 min	Zhuchenko O, et al. Nat Genet 1997; 15:62-69.
CACNA1A_SCA6_R		TGGGTACCTCCGAGGGCCGCTGGTG	0.5 µM
ATXN7_SCA7_F		TAGGAGCGGAAAGAATGTCG	0.4 µM	Q-solution	LongRange PCR Enzyme Mix	93 °C, 3 min	93 °C, 15 s	60 °C, 30 s	68 °C, 2 min	35	68 °C, 5 min	Koob M, et al. Nat Genet 1999; 21:379-384.
ATXN7_SCA7_R		CAGGAAGTTTGGAAGCCTCA	0.4 µM
ATXN8/OS_SCA8_F		GCAGTATGAGGAAGTGTGGAAA	0.4 µM	Q-solution	LongRange PCR Enzyme Mix	93 °C, 3 min	93 °C, 15 s	65 °C, 30 s	68 °C, 2 min	35	68 °C, 5 min	Koob M, et al. Nat Genet 1999; 21:379-384.
ATXN8/OS_SCA8_R		GGTCCTTCATGTTAGAAAACCT	0.4 µM
TBP_SCA17_F		GACCCCACAGCCTATTCAGA	0.4 µM		LongRange PCR Enzyme Mix	93 °C, 3 min	93 °C, 15 s	62 °C, 30 s	68 °C, 2 min	35	68 °C, 5 min	Majounie E, et al. Neurosci Lett 2007; 429:28-32.
TBP_SCA17_R		GGGACGTTGACTGCTGAAC	0.4 µM
FXN_F		AATGGATTTCCTGGCAGGACGC	0.4 µM	Q-solution	LongRange PCR Enzyme Mix	93 °C, 3 min	93 °C, 15 s	64 °C, 30 s	68 °C, 2 min	35	68 °C, 5 min	Holloway T, et al. BioTechniques 2011; 50:182-186.
FXN_R		GCATTGGGCGATCTTGGCTTAA	0.4 µM
Primers for mtDNA PCR
L3007		CCCGATGGTGCAGCCGC	0.5 µM	3 % DMSO	Phire Hot Start II	98 °C, 30 s	98 °C, 5 s	58 °C, 5 s	72 °C, 16 s	30	72 °C, 60 s
H4508		GATGGTAGAGTAGATGACGG	0.5 µM
L8282		CCCCTCTAGAGCCCACTGTAAAGC	0.5 µM	3 % DMSO	Phire Hot Start II	98 °C, 30 s	98 °C, 5 s	67 °C, 5 s	72 °C, 20 s	30	72 °C, 60 s
H10192		GATATAGGGTCGAAGCCGCAC	0.5 µM
Primers for SPG7 PCR
p.Ala510Val_F		CCACCGCGCCCAACTCATAC	0.5 µM	3 % DMSO	Phire Hot Start II	98 °C, 45 s	98 °C, 5 s	72 °C, 3 s	30	72 °C, 60 s
p.Ala510Val_R		CGGGACTCCCCACCCACCTTT	0.5 µM
Primers for ATM PCR
p.His605fs_F		TGGAGAGCAGACCTCCGAATGG	0.5 µM	3 % DMSO	Phire Hot Start II	98 °C, 45 s	98 °C, 5 s	65.5 °C, 5 s	72 °C, 10 s	30	72 °C, 60 s
p.His605fs_R		GCAGTTACGCATCCTTTTGCCCT	0.5 µM
p.Gly2891Asp_F		AGGAAGGCAGCCAGAGCAGAAGT	0.5 µM	3 % DMSO	Phire Hot Start II	98 °C, 45 s	98 °C, 5 s	66.1 °C, 5 s	72 °C, 3 s	30	72 °C, 60 s
p.Gly2891Asp_R		CAACACCCGTAATGCCCATGCC	0.5 µM
